# Supplementary material for: Comparative Analysis of the Placental Microbiome in Pregnancies with Late Fetal Growth Restriction versus Physiological Pregnancies
Source: Int J Mol Sci. 2023 Apr 7;24(8):6922. doi: 10.3390/ijms24086922 (PMC10139004; doi:10.3390/ijms24086922)
Supplement: Supplementary file 1 [file ijms-24-06922-s001.zip]

Archive with 1 entries (1 files):
- ijms-2295832-supplementary.pdf
